# Supplementary material for: How offshore wind could become economically attractive in low-resource regions like Indonesia
Source: iScience. 2022 Aug 16;25(9):104945. doi: 10.1016/j.isci.2022.104945 (PMC9442366; doi:10.1016/j.isci.2022.104945)
Supplement: Table S3. Microsoft Excel file to calculate the impact of carbon tax on electricity tariff, related to STAR methods — Input data taken from (Badan Pusat Statistik, 2019) for primary fossil energy consumption, from (Badan Pusat Statistik, 2019) for electricity related statistics, and from (Blok and Nieuwlaar, 2021) for emission factors. [file mmc2.xlsx]

## Sheet: Carbon_Tax
Province	Total consumption 2018 [GWh]	Total generation 2018 [GWh]	Fossil generation 2018 [GWh]	Fossil primary energy consumption 2018 [GJ]	CO2 emission [tCO2]	Cost [US¢(2021)/kWh]
Aceh	2587.71	2997.48	2640.18	3.46556e+07	3.05824e+06	15.3041
Sumatera Utara	10445	12099	10656.8	1.39884e+08	1.23443e+07	15.3041
Sumatera Barat	3496.18	4049.81	3567.07	4.68222e+07	4.13191e+06	15.3041
Riau	4377.21	5070.35	4465.96	5.86213e+07	5.17314e+06	15.3041
Jambi	1219.01	1412.04	1243.73	1.63255e+07	1.44067e+06	15.3041
Sumatera Selatan	5501.26	6372.39	5612.8	7.3675e+07	6.50158e+06	15.3041
Bengkulu	907.45	1051.15	925.85	1.21529e+07	1.07246e+06	15.3041
Lampung	4257.15	4931.28	4343.47	5.70134e+07	5.03125e+06	15.3041
Kepulauan Bangka Belitung	1066.35	1235.21	1087.97	1.4281e+07	1.26025e+06	15.3041
Kepulauan Riau	2990.44	3463.98	3051.07	4.00491e+07	3.5342e+06	15.3041
DKI Jakarta	32799.2	37993	33464.2	4.39259e+08	3.87632e+07	15.3041
Jawa Barat	52878.9	61252.3	53951	7.08174e+08	6.24941e+07	15.3041
Jawa Tengah	23558	27288.5	24035.7	3.15498e+08	2.78417e+07	15.3041
Di Yogyakarta	2856.95	3309.35	2914.88	3.82614e+07	3.37644e+06	15.3041
Jawa Timur	35817.9	41489.7	36544.1	4.79687e+08	4.23308e+07	15.3041
Banten	23736.3	27495	24217.6	3.17886e+08	2.80524e+07	15.3041
Bali	5247.16	6078.06	5353.55	7.0272e+07	6.20127e+06	15.3041
Nusa Tenggara Barat	1776.81	2058.17	1812.84	2.37957e+07	2.0999e+06	15.3041
Nusa Tenggara Timur	927.41	1074.27	946.214	1.24202e+07	1.09604e+06	15.3041
Kalimantan Barat	2373.12	2748.91	2421.24	3.17817e+07	2.80463e+06	15.3041
Kalimantan Tengah	1223.79	1417.58	1248.6	1.63895e+07	1.44632e+06	15.3041
Kalimantan Selatan	2602.39	3014.48	2655.16	3.48522e+07	3.07559e+06	15.3041
Kalimantan Timur	3637.27	4213.24	3711.02	4.87117e+07	4.29865e+06	15.3041
Kalimantan Utara	183.32	212.349	187.037	2.45509e+06	216654	15.3041
Sulawesi Utara	1676.89	1942.43	1710.89	2.24576e+07	1.98181e+06	15.3041
Sulawesi Tengah	1171.08	1356.52	1194.83	1.56836e+07	1.38402e+06	15.3041
Sulawesi Selatan	5472.48	6339.06	5583.44	7.32896e+07	6.46756e+06	15.3041
Sulawesi Tenggara	911.73	1056.1	930.216	1.22102e+07	1.07751e+06	15.3041
Gorontalo	503.49	583.218	513.699	6.74293e+06	595042	15.3041
Sulawesi Barat	345.28	399.956	352.281	4.62412e+06	408064	15.3041
Maluku	597.37	691.965	609.482	8.00021e+06	705992	15.3041
Maluku Utara	401.48	465.055	409.62	5.37678e+06	474483	15.3041
Papua Barat	569.02	659.125	580.558	7.62054e+06	672487	15.3041
Papua	916.96	1062.16	935.552	1.22803e+07	1.08369e+06	15.3041
Total	239032	276883	243879	3201210000	2.82496e+08	15.3041
Total generation Indonesia 2018	276883	GWh	Badan Pusat Statistik. Electric Statistics 2013-2018 (2019). Jakarta.
Share fossil fuels 2018	0.8808	%
Conversion GWh to GJ	3600	GJ/GWh
Primary fossil energy consumption
Coal	2570400	TJ	Badan Pusat Statistik. Neraca Energi Indonesia 2014-2018 (2019). Jakarta.
Oil	165718	TJ
Gas	465092	TJ
Total	3201210	TJ
Conversion efficiency	0.27426
Emission factors
Coal (bituminous coal)	95	kgCO2/GJLHV	Blok, K., Nieuwlaar, E., 2021. Introduction to Energy Analysis, Third edit. ed. Taylor and Francis, Abingdon.
Oil (Diesel)	74	kgCO2/GJLHV
Natural Gas	56	kgCO2/GJLHV
Weighted emission factor	88.2467	kgCO2/GJLHV
Carbon tax	150	US$(2021)/tCO2e	Please enter a number
